# Supplementary material for: Comparative Efficacy of Subcutaneous Versus Intravenous Interleukin 12/23 Inhibitors for the Remission of Moderate to Severe Crohn’s Disease: A Systematic Review and Meta-Analysis
Source: Biomedicines. 2025 Mar 12;13(3):702. doi: 10.3390/biomedicines13030702 (PMC11940749; doi:10.3390/biomedicines13030702)
Supplement: Supplementary file 1 [file biomedicines-13-00702-s001.zip]

Archive with 2 entries (2 files):
- Search strategy.pdf
- Supplementary 1 figures edited version.pdf
